# Supplementary material for: Is There a Causal Relation between Maternal Acetaminophen Administration and ADHD?
Source: PLoS One. 2016 Jun 13;11(6):e0157380. doi: 10.1371/journal.pone.0157380 (PMC4905664; doi:10.1371/journal.pone.0157380)
Supplement: S1 File — (ZIP) [file pone.0157380.s002.zip]

Archive with 10 entries (7 files):
- Archive/
- Archive/ALT.xlsx
- __MACOSX/
- __MACOSX/Archive/
- __MACOSX/Archive/._ALT.xlsx
- Archive/APAP levels.xls
- __MACOSX/Archive/._APAP levels.xls
- Archive/D 30 5-30mins datasheet STATA.xls
- __MACOSX/Archive/._D 30 5-30mins datasheet STATA.xls
- __MACOSX/._Archive
