# Supplementary material for: Is There a Causal Relation between Maternal Acetaminophen Administration and ADHD?
Source: PLoS One. 2016 Jun 13;11(6):e0157380. doi: 10.1371/journal.pone.0157380 (PMC4905664; doi:10.1371/journal.pone.0157380)
Supplement: S1 File — (ZIP) [file pone.0157380.s002.zip › Archive/ALT.xlsx]

## Sheet: ALT
		ALT activity u/L
	control t=0	control before delivery	treated t=0	treated before delivery
	10.9729	10.6438	13.1451	22.4263
	11.2362	12.5527	11.7628	10.2488
	11.3678	11.0387	12.3552	10.7754
		10.9071	11.8944	11.5653
			12.3552	11.4995
			10.3805	10.4463
			11.1704	15.054
			10.9071	10.1172
