# Supplementary material for: Is There a Causal Relation between Maternal Acetaminophen Administration and ADHD?
Source: PLoS One. 2016 Jun 13;11(6):e0157380. doi: 10.1371/journal.pone.0157380 (PMC4905664; doi:10.1371/journal.pone.0157380)
Supplement: S1 File — (ZIP) [file pone.0157380.s002.zip › Archive/APAP levels.xls]

## Sheet: Sheet2
		Serum levels of APAP (ug/ml)
time after APAP		0	30mins	60mins
		0	96.828	19.8847
		0	97.7066	28.7309
		0	65.9487	15.9198
		0	173.567	9.0419
		0	141.735	18.3565
		0	127.096	38.0124
