# Supplementary material for: Is There a Causal Relation between Maternal Acetaminophen Administration and ADHD?
Source: PLoS One. 2016 Jun 13;11(6):e0157380. doi: 10.1371/journal.pone.0157380 (PMC4905664; doi:10.1371/journal.pone.0157380)
Supplement: S1 File — (ZIP) [file pone.0157380.s002.zip › Archive/D 30 5-30mins datasheet STATA.xls]

## Sheet: Sheet1
animal ID	Group	age	gender	Mom weight	pup weight	testing day	testing time	TLMA	Rear	CENTRAL	PERIPHERAL	FINE	AMBULATION
434G11M1	0	30	0	42.5	34	1	5	273	45	37	236	74	199
434G11M1	0	30	0	42.5	34	1	10	167	44	32	135	63	104
434G11M1	0	30	0	42.5	34	1	15	128	44	17	111	49	79
434G11M1	0	30	0	42.5	34	1	20	105	25	20	85	42	63
434G11M1	0	30	0	42.5	34	1	25	91	28	17	74	38	53
434G11M1	0	30	0	42.5	34	1	30	76	13	15	61	42	34
434G11M2	0	30	0	42.5	32	1	5	126	18	17	109	50	76
434G11M2	0	30	0	42.5	32	1	10	88	19	26	62	30	58
434G11M2	0	30	0	42.5	32	1	15	53	12	12	41	27	26
434G11M2	0	30	0	42.5	32	1	20	46	5	14	32	22	24
434G11M2	0	30	0	42.5	32	1	25	85	26	21	64	37	48
434G11M2	0	30	0	42.5	32	1	30	23	5	8	15	13	10
427G03M3	0	30	0	34	29	1	5	264	72	30	234	73	191
427G03M3	0	30	0	34	29	1	10	189	51	25	164	58	131
427G03M3	0	30	0	34	29	1	15	173	45	15	158	57	116
427G03M3	0	30	0	34	29	1	20	121	33	6	115	40	81
427G03M3	0	30	0	34	29	1	25	115	42	7	108	44	71
427G03M3	0	30	0	34	29	1	30	75	21	17	58	22	53
432G06M3	0	30	0	34.7	31	1	5	144	41	18	126	61	83
432G06M3	0	30	0	34.7	31	1	10	129	44	19	110	55	74
432G06M3	0	30	0	34.7	31	1	15	80	30	8	72	35	45
432G06M3	0	30	0	34.7	31	1	20	98	33	12	86	38	60
432G06M3	0	30	0	34.7	31	1	25	85	45	18	67	40	45
432G06M3	0	30	0	34.7	31	1	30	69	37	6	63	30	39
432G06M4	0	30	0	34.7	28	1	5	163	24	24	139	66	97
432G06M4	0	30	0	34.7	28	1	10	86	26	10	76	34	52
432G06M4	0	30	0	34.7	28	1	15	49	9	8	41	14	35
432G06M4	0	30	0	34.7	28	1	20	103	9	27	76	36	67
432G06M4	0	30	0	34.7	28	1	25	44	8	4	40	18	26
432G06M4	0	30	0	34.7	28	1	30	74	7	15	59	32	42
427G03M1	0	30	0	34	30	1	5	183	36	20	163	70	113
427G03M1	0	30	0	34	30	1	10	137	26	19	118	50	87
427G03M1	0	30	0	34	30	1	15	119	28	13	106	48	71
427G03M1	0	30	0	34	30	1	20	104	34	15	89	45	59
427G03M1	0	30	0	34	30	1	25	115	16	19	96	43	72
427G03M1	0	30	0	34	30	1	30	58	10	2	56	19	39
427G03M2	0	30	0	34	30	1	5	257	54	48	209	67	190
427G03M2	0	30	0	34	30	1	10	167	38	47	120	56	111
427G03M2	0	30	0	34	30	1	15	154	43	25	129	64	90
427G03M2	0	30	0	34	30	1	20	83	25	14	69	34	49
427G03M2	0	30	0	34	30	1	25	117	27	35	82	52	65
427G03M2	0	30	0	34	30	1	30	99	29	44	55	39	60
432G06M1	0	30	0	34.7	32	1	5	168	20	29	139	60	108
432G06M1	0	30	0	34.7	32	1	10	132	19	21	111	44	88
432G06M1	0	30	0	34.7	32	1	15	100	15	6	94	38	62
432G06M1	0	30	0	34.7	32	1	20	113	22	18	95	49	64
432G06M1	0	30	0	34.7	32	1	25	57	11	6	51	18	39
432G06M1	0	30	0	34.7	32	1	30	51	7	7	44	23	28
432G06M2	0	30	0	34.7	32	1	5	189	22	10	179	66	123
432G06M2	0	30	0	34.7	32	1	10	48	10	2	46	21	27
432G06M2	0	30	0	34.7	32	1	15	83	18	7	76	38	45
432G06M2	0	30	0	34.7	32	1	20	24	9	3	21	13	11
432G06M2	0	30	0	34.7	32	1	25	21	4	0	21	10	11
432G06M2	0	30	0	34.7	32	1	30	119	24	24	95	50	69
433G10M2	0	30	0	36	36	1	5	234	49	24	210	80	154
433G10M2	0	30	0	36	36	1	10	130	40	20	110	58	72
433G10M2	0	30	0	36	36	1	15	106	33	9	97	47	59
433G10M2	0	30	0	36	36	1	20	99	35	25	74	41	58
433G10M2	0	30	0	36	36	1	25	98	44	8	90	52	46
433G10M2	0	30	0	36	36	1	30	93	18	16	77	36	57
433G10M3	0	30	0	36	31	1	5	212	20	38	174	64	148
433G10M3	0	30	0	36	31	1	10	143	22	30	113	49	94
433G10M3	0	30	0	36	31	1	15	116	24	23	93	43	73
433G10M3	0	30	0	36	31	1	20	113	23	19	94	36	77
433G10M3	0	30	0	36	31	1	25	71	22	14	57	32	39
433G10M3	0	30	0	36	31	1	30	110	30	32	78	42	68
434G11M3	0	30	0	42.5	31	1	5	213	33	19	194	73	140
434G11M3	0	30	0	42.5	31	1	10	150	28	20	130	65	85
434G11M3	0	30	0	42.5	31	1	15	109	26	10	99	50	59
434G11M3	0	30	0	42.5	31	1	20	94	31	11	83	37	57
434G11M3	0	30	0	42.5	31	1	25	115	27	17	98	48	67
434G11M3	0	30	0	42.5	31	1	30	97	29	24	73	38	59
434G11M4	0	30	0	42.5	32	1	5	181	34	36	145	59	122
434G11M4	0	30	0	42.5	32	1	10	92	19	16	76	40	52
434G11M4	0	30	0	42.5	32	1	15	81	16	16	65	38	43
434G11M4	0	30	0	42.5	32	1	20	72	22	5	67	34	38
434G11M4	0	30	0	42.5	32	1	25	51	9	9	42	25	26
434G11M4	0	30	0	42.5	32	1	30	33	10	8	25	18	15
432G7M1	0	30	0	34.7	33	1	5	261	32	22	239	108	153
432G7M1	0	30	0	34.7	33	1	10	185	34	15	170	69	116
432G7M1	0	30	0	34.7	33	1	15	125	21	4	121	58	67
432G7M1	0	30	0	34.7	33	1	20	161	38	6	155	82	79
432G7M1	0	30	0	34.7	33	1	25	92	14	10	82	41	51
432G7M1	0	30	0	34.7	33	1	30	140	34	10	130	57	83
432G7M2	0	30	0	34.7	34	1	5	208	54	35	173	71	137
432G7M2	0	30	0	34.7	34	1	10	171	57	29	142	60	111
432G7M2	0	30	0	34.7	34	1	15	144	53	17	127	56	88
432G7M2	0	30	0	34.7	34	1	20	148	46	26	122	57	91
432G7M2	0	30	0	34.7	34	1	25	94	36	9	85	37	57
432G7M2	0	30	0	34.7	34	1	30	139	43	23	116	61	78
427G03M4	0	30	0	34	28	1	5	256	75	18	238	79	177
427G03M4	0	30	0	34	28	1	10	188	46	8	180	63	125
427G03M4	0	30	0	34	28	1	15	171	49	16	155	55	116
427G03M4	0	30	0	34	28	1	20	182	39	31	151	64	118
427G03M4	0	30	0	34	28	1	25	144	60	9	135	59	85
427G03M4	0	30	0	34	28	1	30	154	42	13	141	53	101
434G11M1	0	30	0	42.5	34	2	5	265	49	31	234	85	180
434G11M1	0	30	0	42.5	34	2	10	156	52	13	143	60	96
434G11M1	0	30	0	42.5	34	2	15	100	33	5	95	32	68
434G11M1	0	30	0	42.5	34	2	20	89	41	13	76	37	52
434G11M1	0	30	0	42.5	34	2	25	110	31	22	88	37	73
434G11M1	0	30	0	42.5	34	2	30	154	38	28	126	55	99
434G11M2	0	30	0	42.5	32	2	5	83	11	13	70	24	59
434G11M2	0	30	0	42.5	32	2	10	1	1	0	1	1	0
434G11M2	0	30	0	42.5	32	2	15	36	10	11	25	17	19
434G11M2	0	30	0	42.5	32	2	20	81	10	18	63	40	41
434G11M2	0	30	0	42.5	32	2	25	0	2	0	0	0	0
434G11M2	0	30	0	42.5	32	2	30	24	9	11	13	12	12
427G03M3	0	30	0	34	29	2	5	232	66	40	192	70	162
427G03M3	0	30	0	34	29	2	10	130	41	22	108	49	81
427G03M3	0	30	0	34	29	2	15	160	60	40	120	48	112
427G03M3	0	30	0	34	29	2	20	82	12	23	59	33	49
427G03M3	0	30	0	34	29	2	25	66	30	9	57	25	41
427G03M3	0	30	0	34	29	2	30	118	45	3	115	42	76
432G06M3	0	30	0	34.7	31	2	5	85	23	6	79	28	57
432G06M3	0	30	0	34.7	31	2	10	83	25	8	75	35	48
432G06M3	0	30	0	34.7	31	2	15	102	35	6	96	33	69
432G06M3	0	30	0	34.7	31	2	20	94	40	10	84	41	53
432G06M3	0	30	0	34.7	31	2	25	56	29	2	54	19	37
432G06M3	0	30	0	34.7	31	2	30	102	28	8	94	39	63
432G06M4	0	30	0	34.7	28	2	5	116	26	13	103	34	82
432G06M4	0	30	0	34.7	28	2	10	86	15	14	72	26	60
432G06M4	0	30	0	34.7	28	2	15	68	4	4	64	33	35
432G06M4	0	30	0	34.7	28	2	20	120	12	40	80	59	61
432G06M4	0	30	0	34.7	28	2	25	19	0	0	19	13	6
432G06M4	0	30	0	34.7	28	2	30	68	16	19	49	34	34
427G03M1	0	30	0	34	30	2	5	190	47	22	168	59	131
427G03M1	0	30	0	34	30	2	10	110	21	8	102	47	63
427G03M1	0	30	0	34	30	2	15	112	22	8	104	48	64
427G03M1	0	30	0	34	30	2	20	117	15	17	100	51	66
427G03M1	0	30	0	34	30	2	25	95	28	17	78	37	58
427G03M1	0	30	0	34	30	2	30	97	40	5	92	40	57
427G03M2	0	30	0	34	30	2	5	210	54	44	166	73	137
427G03M2	0	30	0	34	30	2	10	118	37	26	92	40	78
427G03M2	0	30	0	34	30	2	15	89	36	17	72	37	52
427G03M2	0	30	0	34	30	2	20	116	30	24	92	41	75
427G03M2	0	30	0	34	30	2	25	83	28	30	53	43	40
427G03M2	0	30	0	34	30	2	30	57	29	15	42	24	33
432G06M1	0	30	0	34.7	32	2	5	204	23	20	184	62	142
432G06M1	0	30	0	34.7	32	2	10	120	21	22	98	39	81
432G06M1	0	30	0	34.7	32	2	15	74	21	17	57	39	35
432G06M1	0	30	0	34.7	32	2	20	89	27	13	76	44	45
432G06M1	0	30	0	34.7	32	2	25	56	20	9	47	32	24
432G06M1	0	30	0	34.7	32	2	30	75	19	13	62	33	42
432G06M2	0	30	0	34.7	32	2	5	160	25	18	142	47	113
432G06M2	0	30	0	34.7	32	2	10	44	7	21	23	15	29
432G06M2	0	30	0	34.7	32	2	15	14	2	0	14	9	5
432G06M2	0	30	0	34.7	32	2	20	120	25	11	109	45	75
432G06M2	0	30	0	34.7	32	2	25	19	5	2	17	6	13
432G06M2	0	30	0	34.7	32	2	30	0	0	0	0	0	0
433G10M2	0	30	0	36	36	2	5	214	60	24	190	75	139
433G10M2	0	30	0	36	36	2	10	77	21	9	68	30	47
433G10M2	0	30	0	36	36	2	15	134	42	27	107	55	79
433G10M2	0	30	0	36	36	2	20	48	7	7	41	16	32
433G10M2	0	30	0	36	36	2	25	109	31	4	105	42	67
433G10M2	0	30	0	36	36	2	30	0	0	0	0	0	0
433G10M3	0	30	0	36	31	2	5	155	29	30	125	52	103
433G10M3	0	30	0	36	31	2	10	8	5	2	6	3	5
433G10M3	0	30	0	36	31	2	15	72	16	17	55	24	48
433G10M3	0	30	0	36	31	2	20	133	30	25	108	44	89
433G10M3	0	30	0	36	31	2	25	22	1	3	19	5	17
433G10M3	0	30	0	36	31	2	30	120	12	21	99	37	83
427G03M4	0	30	0	34	28	2	5	247	66	19	228	79	168
427G03M4	0	30	0	34	28	2	10	180	50	27	153	64	116
427G03M4	0	30	0	34	28	2	15	105	33	10	95	39	66
427G03M4	0	30	0	34	28	2	20	131	32	13	118	54	77
427G03M4	0	30	0	34	28	2	25	27	7	9	18	11	16
427G03M4	0	30	0	34	28	2	30	133	47	18	115	43	90
434G11M1	0	30	0	42.5	34	3	5	179	38	31	148	58	121
434G11M1	0	30	0	42.5	34	3	10	179	64	24	155	65	114
434G11M1	0	30	0	42.5	34	3	15	109	25	7	102	40	69
434G11M1	0	30	0	42.5	34	3	20	140	41	17	123	51	89
434G11M1	0	30	0	42.5	34	3	25	86	19	9	77	28	58
434G11M1	0	30	0	42.5	34	3	30	133	49	9	124	42	91
434G11M2	0	30	0	42.5	32	3	5	55	4	8	47	18	37
434G11M2	0	30	0	42.5	32	3	10	82	25	25	57	37	45
434G11M2	0	30	0	42.5	32	3	15	52	19	9	43	25	27
434G11M2	0	30	0	42.5	32	3	20	26	8	8	18	11	15
434G11M2	0	30	0	42.5	32	3	25	74	29	32	42	38	36
434G11M2	0	30	0	42.5	32	3	30	33	12	6	27	23	10
427G03M3	0	30	0	34	29	3	5	216	51	27	189	69	147
427G03M3	0	30	0	34	29	3	10	189	60	23	166	47	142
427G03M3	0	30	0	34	29	3	15	179	56	33	146	68	111
427G03M3	0	30	0	34	29	3	20	123	43	27	96	37	86
427G03M3	0	30	0	34	29	3	25	148	53	22	126	50	98
427G03M3	0	30	0	34	29	3	30	99	32	16	83	36	63
432G06M3	0	30	0	34.7	31	3	5	108	30	13	95	40	68
432G06M3	0	30	0	34.7	31	3	10	145	40	13	132	54	91
432G06M3	0	30	0	34.7	31	3	15	129	19	13	116	52	77
432G06M3	0	30	0	34.7	31	3	20	110	18	24	86	43	67
432G06M3	0	30	0	34.7	31	3	25	89	19	0	89	33	56
432G06M3	0	30	0	34.7	31	3	30	125	34	24	101	50	75
432G06M4	0	30	0	34.7	28	3	5	100	22	14	86	29	71
432G06M4	0	30	0	34.7	28	3	10	92	29	9	83	38	54
432G06M4	0	30	0	34.7	28	3	15	71	15	9	62	30	41
432G06M4	0	30	0	34.7	28	3	20	81	9	7	74	35	46
432G06M4	0	30	0	34.7	28	3	25	79	17	15	64	36	43
432G06M4	0	30	0	34.7	28	3	30	49	1	21	28	27	22
427G03M1	0	30	0	34	30	3	5	128	28	21	107	48	80
427G03M1	0	30	0	34	30	3	10	149	34	22	127	51	98
427G03M1	0	30	0	34	30	3	15	70	17	15	55	23	47
427G03M1	0	30	0	34	30	3	20	75	28	15	60	28	47
427G03M1	0	30	0	34	30	3	25	113	33	11	102	45	68
427G03M1	0	30	0	34	30	3	30	65	18	7	58	34	31
427G03M2	0	30	0	34	30	3	5	244	67	41	203	68	176
427G03M2	0	30	0	34	30	3	10	163	41	33	130	61	102
427G03M2	0	30	0	34	30	3	15	111	33	24	87	34	77
427G03M2	0	30	0	34	30	3	20	103	44	16	87	38	65
427G03M2	0	30	0	34	30	3	25	137	38	25	112	54	83
427G03M2	0	30	0	34	30	3	30	73	27	11	62	27	46
432G06M1	0	30	0	34.7	32	3	5	116	24	14	102	40	76
432G06M1	0	30	0	34.7	32	3	10	104	23	21	83	41	63
432G06M1	0	30	0	34.7	32	3	15	56	8	11	45	31	25
432G06M1	0	30	0	34.7	32	3	20	88	32	17	71	37	51
432G06M1	0	30	0	34.7	32	3	25	126	43	13	113	52	74
432G06M1	0	30	0	34.7	32	3	30	75	21	9	66	37	38
432G06M2	0	30	0	34.7	32	3	5	66	8	11	55	29	37
432G06M2	0	30	0	34.7	32	3	10	6	1	0	6	6	0
432G06M2	0	30	0	34.7	32	3	15	26	7	0	26	8	18
432G06M2	0	30	0	34.7	32	3	20	46	6	1	45	16	30
432G06M2	0	30	0	34.7	32	3	25	1	0	0	1	1	0
432G06M2	0	30	0	34.7	32	3	30	8	0	0	8	2	6
433G10M2	0	30	0	36	36	3	5	126	32	11	115	50	76
433G10M2	0	30	0	36	36	3	10	60	15	7	53	25	35
433G10M2	0	30	0	36	36	3	15	85	14	8	77	32	53
433G10M2	0	30	0	36	36	3	20	61	13	2	59	38	23
433G10M2	0	30	0	36	36	3	25	40	10	2	38	20	20
433G10M2	0	30	0	36	36	3	30	92	27	7	85	37	55
433G10M3	0	30	0	36	31	3	5	109	17	25	84	38	71
433G10M3	0	30	0	36	31	3	10	106	26	24	82	35	71
433G10M3	0	30	0	36	31	3	15	61	13	8	53	18	43
433G10M3	0	30	0	36	31	3	20	108	23	23	85	40	68
433G10M3	0	30	0	36	31	3	25	0	0	0	0	0	0
433G10M3	0	30	0	36	31	3	30	10	0	2	8	3	7
427G03M4	0	30	0	34	28	3	5	259	57	20	239	82	177
427G03M4	0	30	0	34	28	3	10	173	58	11	162	59	114
427G03M4	0	30	0	34	28	3	15	109	38	8	101	44	65
427G03M4	0	30	0	34	28	3	20	97	22	18	79	33	64
427G03M4	0	30	0	34	28	3	25	63	20	6	57	19	44
427G03M4	0	30	0	34	28	3	30	97	37	13	84	41	56
440G12AM1	1	30	0	32	31	1	5	292	38	21	271	98	194
440G12AM1	1	30	0	32	31	1	10	238	32	25	213	86	152
440G12AM1	1	30	0	32	31	1	15	151	23	15	136	51	100
440G12AM1	1	30	0	32	31	1	20	146	26	22	124	50	96
440G12AM1	1	30	0	32	31	1	25	153	21	16	137	63	90
440G12AM1	1	30	0	32	31	1	30	124	23	16	108	41	83
440G12AM2	1	30	0	32	30	1	5	242	50	8	234	90	152
440G12AM2	1	30	0	32	30	1	10	161	33	14	147	70	91
440G12AM2	1	30	0	32	30	1	15	116	23	9	107	60	56
440G12AM2	1	30	0	32	30	1	20	127	40	11	116	53	74
440G12AM2	1	30	0	32	30	1	25	97	14	15	82	58	39
440G12AM2	1	30	0	32	30	1	30	111	22	14	97	51	60
443G07M1	1	30	0	36.7	34	1	5	178	74	20	158	75	103
443G07M1	1	30	0	36.7	34	1	10	174	62	35	139	61	113
443G07M1	1	30	0	36.7	34	1	15	175	61	7	168	67	108
443G07M1	1	30	0	36.7	34	1	20	173	61	31	142	69	104
443G07M1	1	30	0	36.7	34	1	25	129	50	10	119	48	81
443G07M1	1	30	0	36.7	34	1	30	107	32	11	96	54	53
443G07M2	1	30	0	36.7	32	1	5	98	34	4	94	37	61
443G07M2	1	30	0	36.7	32	1	10	81	32	2	79	28	53
443G07M2	1	30	0	36.7	32	1	15	90	25	8	82	35	55
443G07M2	1	30	0	36.7	32	1	20	105	26	0	105	49	56
443G07M2	1	30	0	36.7	32	1	25	64	16	9	55	22	42
443G07M2	1	30	0	36.7	32	1	30	69	15	0	69	25	44
435G01M3	1	30	0	32	34	1	5	194	40	32	162	68	126
435G01M3	1	30	0	32	34	1	10	179	42	29	150	64	115
435G01M3	1	30	0	32	34	1	15	125	27	18	107	50	75
435G01M3	1	30	0	32	34	1	20	116	35	18	98	56	60
435G01M3	1	30	0	32	34	1	25	95	13	9	86	40	55
435G01M3	1	30	0	32	34	1	30	90	22	14	76	46	44
435G01M4	1	30	0	32	32	1	5	223	64	26	197	67	156
435G01M4	1	30	0	32	32	1	10	142	51	35	107	60	82
435G01M4	1	30	0	32	32	1	15	108	49	22	86	48	60
435G01M4	1	30	0	32	32	1	20	124	58	18	106	52	72
435G01M4	1	30	0	32	32	1	25	99	40	24	75	44	55
435G01M4	1	30	0	32	32	1	30	121	57	33	88	57	64
435G01M1	1	30	0	32	29	1	5	229	71	33	196	84	145
435G01M1	1	30	0	32	29	1	10	134	44	19	115	49	85
435G01M1	1	30	0	32	29	1	15	150	46	13	137	53	97
435G01M1	1	30	0	32	29	1	20	116	35	11	105	43	73
435G01M1	1	30	0	32	29	1	25	122	29	9	113	60	62
435G01M1	1	30	0	32	29	1	30	69	16	11	58	34	35
435G01M2	1	30	0	32	32	1	5	260	43	29	231	79	181
435G01M2	1	30	0	32	32	1	10	188	45	24	164	73	115
435G01M2	1	30	0	32	32	1	15	165	37	15	150	67	98
435G01M2	1	30	0	32	32	1	20	107	25	17	90	46	61
435G01M2	1	30	0	32	32	1	25	118	17	14	104	51	67
435G01M2	1	30	0	32	32	1	30	129	26	16	113	57	72
436G06M1	1	30	0	35	27	1	5	346	26	49	297	100	246
436G06M1	1	30	0	35	27	1	10	191	28	41	150	68	123
436G06M1	1	30	0	35	27	1	15	211	32	34	177	73	138
436G06M1	1	30	0	35	27	1	20	127	22	25	102	51	76
436G06M1	1	30	0	35	27	1	25	222	43	60	162	70	152
436G06M1	1	30	0	35	27	1	30	92	21	18	74	36	56
436G06M2	1	30	0	35	28	1	5	199	41	32	167	61	138
436G06M2	1	30	0	35	28	1	10	120	32	44	76	67	53
436G06M2	1	30	0	35	28	1	15	94	37	24	70	42	52
436G06M2	1	30	0	35	28	1	20	81	17	16	65	32	49
436G06M2	1	30	0	35	28	1	25	85	22	12	73	48	37
436G06M2	1	30	0	35	28	1	30	102	26	17	85	43	59
437G11M1	1	30	0	35	41	1	5	214	21	21	193	79	135
437G11M1	1	30	0	35	41	1	10	131	32	16	115	47	84
437G11M1	1	30	0	35	41	1	15	142	21	20	122	72	70
437G11M1	1	30	0	35	41	1	20	167	42	32	135	69	98
437G11M1	1	30	0	35	41	1	25	80	19	2	78	47	33
437G11M1	1	30	0	35	41	1	30	135	35	20	115	54	81
437G11M2	1	30	0	35	31	1	5	223	55	21	202	69	154
437G11M2	1	30	0	35	31	1	10	122	44	5	117	51	71
437G11M2	1	30	0	35	31	1	15	122	19	15	107	44	78
437G11M2	1	30	0	35	31	1	20	80	16	7	73	38	42
437G11M2	1	30	0	35	31	1	25	116	19	5	111	56	60
437G11M2	1	30	0	35	31	1	30	113	26	9	104	45	68
435G1M5	1	30	0	32	32	1	5	269	48	15	254	92	177
435G1M5	1	30	0	32	32	1	10	130	39	6	124	51	79
435G1M5	1	30	0	32	32	1	15	139	43	15	124	54	85
435G1M5	1	30	0	32	32	1	20	93	32	9	84	38	55
435G1M5	1	30	0	32	32	1	25	94	34	8	86	42	52
435G1M5	1	30	0	32	32	1	30	90	28	3	87	37	53
440G12AM3	1	30	0	32	31	1	5	203	61	12	191	71	132
440G12AM3	1	30	0	32	31	1	10	185	48	6	179	65	120
440G12AM3	1	30	0	32	31	1	15	151	50	4	147	58	93
440G12AM3	1	30	0	32	31	1	20	151	33	1	150	57	94
440G12AM3	1	30	0	32	31	1	25	149	39	28	121	50	99
440G12AM3	1	30	0	32	31	1	30	106	29	0	106	44	62
436G6M3	1	30	0	32	28	1	5	403	42	66	337	109	294
436G6M3	1	30	0	32	28	1	10	270	37	55	215	90	180
436G6M3	1	30	0	32	28	1	15	214	53	33	181	78	136
436G6M3	1	30	0	32	28	1	20	184	60	35	149	70	114
436G6M3	1	30	0	32	28	1	25	169	41	21	148	67	102
436G6M3	1	30	0	32	28	1	30	165	38	34	131	80	85
437G15M3	1	30	0	36.7	30	1	5	290	56	22	268	96	194
437G15M3	1	30	0	36.7	30	1	10	152	42	7	145	61	91
437G15M3	1	30	0	36.7	30	1	15	181	47	27	154	70	111
437G15M3	1	30	0	36.7	30	1	20	134	36	7	127	70	64
437G15M3	1	30	0	36.7	30	1	25	123	35	1	122	56	67
437G15M3	1	30	0	36.7	30	1	30	103	18	8	95	39	64
440G12AM1	1	30	0	36.7	31	2	5	231	27	20	211	70	161
440G12AM1	1	30	0	36.7	31	2	10	123	20	18	105	44	79
440G12AM1	1	30	0	36.7	31	2	15	124	16	21	103	46	78
440G12AM1	1	30	0	36.7	31	2	20	85	16	10	75	29	56
440G12AM1	1	30	0	36.7	31	2	25	86	10	24	62	27	59
440G12AM1	1	30	0	36.7	31	2	30	0	0	0	0	0	0
440G12AM2	1	30	0	32	31	2	5	165	35	5	160	68	97
440G12AM2	1	30	0	32	31	2	10	95	26	8	87	38	57
440G12AM2	1	30	0	32	31	2	15	110	27	12	98	45	65
440G12AM2	1	30	0	32	31	2	20	39	8	3	36	17	22
440G12AM2	1	30	0	32	31	2	25	57	17	8	49	23	34
440G12AM2	1	30	0	32	31	2	30	6	3	1	5	3	3
443G07M1	1	30	0	32	34	2	5	197	49	17	180	76	121
443G07M1	1	30	0	32	34	2	10	119	48	17	102	62	57
443G07M1	1	30	0	32	34	2	15	94	37	6	88	36	58
443G07M1	1	30	0	32	34	2	20	107	42	11	96	48	59
443G07M1	1	30	0	32	34	2	25	96	22	9	87	55	41
443G07M1	1	30	0	32	34	2	30	89	34	14	75	41	48
443G07M2	1	30	0	32	32	2	5	115	27	0	115	33	82
443G07M2	1	30	0	32	32	2	10	77	27	1	76	29	48
443G07M2	1	30	0	32	32	2	15	66	20	4	62	27	39
443G07M2	1	30	0	32	32	2	20	31	13	4	27	12	19
443G07M2	1	30	0	32	32	2	25	21	5	0	21	8	13
443G07M2	1	30	0	32	32	2	30	30	5	0	30	9	21
435G01M3	1	30	0	32	34	2	5	120	18	12	108	44	76
435G01M3	1	30	0	32	34	2	10	46	18	2	44	27	19
435G01M3	1	30	0	32	34	2	15	135	32	19	116	53	82
435G01M3	1	30	0	32	34	2	20	88	40	11	77	40	48
435G01M3	1	30	0	32	34	2	25	3	0	0	3	3	0
435G01M3	1	30	0	32	34	2	30	60	17	6	54	23	37
435G01M4	1	30	0	32	32	2	5	203	56	20	183	71	132
435G01M4	1	30	0	32	32	2	10	125	41	6	119	62	63
435G01M4	1	30	0	32	32	2	15	26	17	5	21	11	15
435G01M4	1	30	0	32	32	2	20	89	44	15	74	48	41
435G01M4	1	30	0	32	32	2	25	58	26	10	48	20	38
435G01M4	1	30	0	32	32	2	30	0	0	0	0	0	0
435G01M1	1	30	0	32	29	2	5	225	56	40	185	74	151
435G01M1	1	30	0	32	29	2	10	138	48	12	126	58	80
435G01M1	1	30	0	32	29	2	15	78	45	6	72	42	36
435G01M1	1	30	0	32	29	2	20	148	45	41	107	77	71
435G01M1	1	30	0	32	29	2	25	73	54	21	52	47	26
435G01M1	1	30	0	32	29	2	30	97	38	11	86	43	54
435G01M2	1	30	0	36.7	32	2	5	238	46	19	219	78	160
435G01M2	1	30	0	36.7	32	2	10	145	61	29	116	57	88
435G01M2	1	30	0	36.7	32	2	15	141	43	27	114	56	85
435G01M2	1	30	0	36.7	32	2	20	131	41	36	95	66	65
435G01M2	1	30	0	36.7	32	2	25	72	23	15	57	33	39
435G01M2	1	30	0	36.7	32	2	30	102	30	29	73	32	70
436G06M1	1	30	0	35	27	2	5	286	48	51	235	84	202
436G06M1	1	30	0	35	27	2	10	122	26	28	94	44	78
436G06M1	1	30	0	35	27	2	15	178	29	27	151	58	120
436G06M1	1	30	0	35	27	2	20	85	5	13	72	42	43
436G06M1	1	30	0	35	27	2	25	139	16	31	108	52	87
436G06M1	1	30	0	35	27	2	30	52	6	11	41	18	34
436G06M2	1	30	0	35	28	2	5	207	36	37	170	72	135
436G06M2	1	30	0	35	28	2	10	32	3	22	10	20	12
436G06M2	1	30	0	35	28	2	15	100	30	20	80	42	58
436G06M2	1	30	0	35	28	2	20	91	28	24	67	40	51
436G06M2	1	30	0	35	28	2	25	59	35	24	35	25	34
436G06M2	1	30	0	35	28	2	30	67	37	13	54	26	41
437G11M1	1	30	0	35	41	2	5	229	52	14	215	78	151
437G11M1	1	30	0	35	41	2	10	151	55	3	148	71	80
437G11M1	1	30	0	35	41	2	15	132	30	15	117	56	76
437G11M1	1	30	0	35	41	2	20	118	43	8	110	48	70
437G11M1	1	30	0	35	41	2	25	92	23	14	78	32	60
437G11M1	1	30	0	35	41	2	30	88	16	20	68	47	41
437G11M2	1	30	0	35	31	2	5	268	55	17	251	84	184
437G11M2	1	30	0	35	31	2	10	94	27	10	84	35	59
437G11M2	1	30	0	35	31	2	15	62	22	3	59	24	38
437G11M2	1	30	0	35	31	2	20	102	40	9	93	42	60
437G11M2	1	30	0	35	31	2	25	55	23	23	32	27	28
437G11M2	1	30	0	35	31	2	30	108	29	5	103	54	54
440G12AM1	1	30	0	36.7	31	3	5	199	24	16	183	58	141
440G12AM1	1	30	0	36.7	31	3	10	138	22	24	114	42	96
440G12AM1	1	30	0	36.7	31	3	15	77	12	14	63	26	51
440G12AM1	1	30	0	36.7	31	3	20	121	16	24	97	51	70
440G12AM1	1	30	0	36.7	31	3	25	27	5	8	19	11	16
440G12AM1	1	30	0	36.7	31	3	30	133	23	29	104	45	88
440G12AM2	1	30	0	32	31	3	5	170	31	13	157	58	112
440G12AM2	1	30	0	32	31	3	10	122	29	12	110	43	79
440G12AM2	1	30	0	32	31	3	15	43	15	6	37	15	28
440G12AM2	1	30	0	32	31	3	20	43	6	3	40	14	29
440G12AM2	1	30	0	32	31	3	25	37	12	2	35	16	21
440G12AM2	1	30	0	32	31	3	30	1	1	0	1	1	0
443G07M1	1	30	0	32	34	3	5	239	77	17	222	75	164
443G07M1	1	30	0	32	34	3	10	158	68	9	149	64	94
443G07M1	1	30	0	32	34	3	15	155	48	11	144	61	94
443G07M1	1	30	0	32	34	3	20	94	46	1	93	33	61
443G07M1	1	30	0	32	34	3	25	85	21	8	77	34	51
443G07M1	1	30	0	32	34	3	30	51	23	5	46	22	29
443G07M2	1	30	0	32	32	3	5	71	13	0	71	28	43
443G07M2	1	30	0	32	32	3	10	90	26	14	76	29	61
443G07M2	1	30	0	32	32	3	15	41	13	8	33	11	30
443G07M2	1	30	0	32	32	3	20	56	21	2	54	18	38
443G07M2	1	30	0	32	32	3	25	49	13	10	39	17	32
443G07M2	1	30	0	32	32	3	30	29	3	3	26	9	20
435G01M3	1	30	0	32	34	3	5	111	28	10	101	45	66
435G01M3	1	30	0	32	34	3	10	70	33	3	67	30	40
435G01M3	1	30	0	32	34	3	15	26	5	0	26	11	15
435G01M3	1	30	0	32	34	3	20	69	21	9	60	31	38
435G01M3	1	30	0	32	34	3	25	1	0	0	1	1	0
435G01M3	1	30	0	32	34	3	30	1	0	0	1	1	0
435G01M4	1	30	0	32	32	3	5	173	75	14	159	70	103
435G01M4	1	30	0	32	32	3	10	96	39	5	91	41	55
435G01M4	1	30	0	32	32	3	15	78	38	12	66	45	33
435G01M4	1	30	0	32	32	3	20	111	58	11	100	45	66
435G01M4	1	30	0	32	32	3	25	106	55	14	92	43	63
435G01M4	1	30	0	32	32	3	30	67	26	7	60	29	38
435G01M1	1	30	0	32	29	3	5	247	73	26	221	82	165
435G01M1	1	30	0	32	29	3	10	139	43	12	127	64	75
435G01M1	1	30	0	32	29	3	15	89	47	5	84	42	47
435G01M1	1	30	0	32	29	3	20	133	67	9	124	53	80
435G01M1	1	30	0	32	29	3	25	87	46	4	83	42	45
435G01M1	1	30	0	32	29	3	30	120	56	10	110	49	71
435G01M2	1	30	0	36.7	32	3	5	172	41	21	151	65	107
435G01M2	1	30	0	36.7	32	3	10	107	23	15	92	43	64
435G01M2	1	30	0	36.7	32	3	15	150	39	30	120	57	93
435G01M2	1	30	0	36.7	32	3	20	94	13	25	69	24	70
435G01M2	1	30	0	36.7	32	3	25	158	26	10	148	48	110
435G01M2	1	30	0	36.7	32	3	30	101	15	16	85	34	67
436G06M1	1	30	0	35	27	3	5	161	27	25	136	47	114
436G06M1	1	30	0	35	27	3	10	131	23	29	102	36	95
436G06M1	1	30	0	35	27	3	15	108	18	35	73	47	61
436G06M1	1	30	0	35	27	3	20	169	31	37	132	46	123
436G06M1	1	30	0	35	27	3	25	172	27	38	134	56	116
436G06M1	1	30	0	35	27	3	30	100	14	29	71	31	69
436G06M2	1	30	0	35	28	3	5	151	32	27	124	49	102
436G06M2	1	30	0	35	28	3	10	70	22	24	46	27	43
436G06M2	1	30	0	35	28	3	15	108	37	30	78	41	67
436G06M2	1	30	0	35	28	3	20	69	29	22	47	28	41
436G06M2	1	30	0	35	28	3	25	105	42	28	77	36	69
436G06M2	1	30	0	35	28	3	30	99	44	21	78	35	64
437G11M1	1	30	0	35	41	3	5	212	49	14	198	70	142
437G11M1	1	30	0	35	41	3	10	220	48	27	193	84	136
437G11M1	1	30	0	35	41	3	15	130	19	11	119	50	80
437G11M1	1	30	0	35	41	3	20	154	42	16	138	58	96
437G11M1	1	30	0	35	41	3	25	138	48	17	121	48	90
437G11M1	1	30	0	35	41	3	30	106	27	20	86	45	61
437G11M2	1	30	0	35	31	3	5	176	44	6	170	65	111
437G11M2	1	30	0	35	31	3	10	141	58	15	126	62	79
437G11M2	1	30	0	35	31	3	15	87	39	20	67	35	52
437G11M2	1	30	0	35	31	3	20	127	51	16	111	52	75
437G11M2	1	30	0	35	31	3	25	29	13	1	28	13	16
437G11M2	1	30	0	35	31	3	30	104	54	12	92	59	45
434G13F1	0	30	1	42.5	25	1	5	194	40	21	173	71	123
434G13F1	0	30	1	42.5	25	1	10	111	42	10	101	58	53
434G13F1	0	30	1	42.5	25	1	15	87	29	12	75	52	35
434G13F1	0	30	1	42.5	25	1	20	83	35	11	72	50	33
434G13F1	0	30	1	42.5	25	1	25	96	40	11	85	42	54
434G13F1	0	30	1	42.5	25	1	30	82	25	21	61	42	40
434G13F2	0	30	1	42.5	30	1	5	157	30	21	136	55	102
434G13F2	0	30	1	42.5	30	1	10	98	33	14	84	40	58
434G13F2	0	30	1	42.5	30	1	15	116	32	22	94	52	64
434G13F2	0	30	1	42.5	30	1	20	75	50	10	65	33	42
434G13F2	0	30	1	42.5	30	1	25	73	28	11	62	30	43
434G13F2	0	30	1	42.5	30	1	30	88	17	0	88	44	44
427G01F3	0	30	1	34	27	1	5	203	49	6	197	70	133
427G01F3	0	30	1	34	27	1	10	173	53	13	160	61	112
427G01F3	0	30	1	34	27	1	15	151	36	23	128	52	99
427G01F3	0	30	1	34	27	1	20	130	27	15	115	49	81
427G01F3	0	30	1	34	27	1	25	131	37	1	130	49	82
427G01F3	0	30	1	34	27	1	30	152	41	14	138	57	95
427G01F4	0	30	1	34	25	1	5	180	53	30	150	72	108
427G01F4	0	30	1	34	25	1	10	120	55	13	107	46	74
427G01F4	0	30	1	34	25	1	15	151	48	28	123	49	102
427G01F4	0	30	1	34	25	1	20	142	55	30	112	53	89
427G01F4	0	30	1	34	25	1	25	155	54	23	132	66	89
427G01F4	0	30	1	34	25	1	30	52	16	13	39	19	33
432G05F1	0	30	1	34.7	25	1	5	174	21	19	155	67	107
432G05F1	0	30	1	34.7	25	1	10	136	28	14	122	52	84
432G05F1	0	30	1	34.7	25	1	15	141	30	4	137	60	81
432G05F1	0	30	1	34.7	25	1	20	56	9	2	54	26	30
432G05F1	0	30	1	34.7	25	1	25	68	13	5	63	32	36
432G05F1	0	30	1	34.7	25	1	30	68	18	2	66	26	42
432G05F2	0	30	1	34.7	24	1	5	130	28	12	118	53	77
432G05F2	0	30	1	34.7	24	1	10	98	20	6	92	42	56
432G05F2	0	30	1	34.7	24	1	15	57	14	0	57	29	28
432G05F2	0	30	1	34.7	24	1	20	81	10	4	77	41	40
432G05F2	0	30	1	34.7	24	1	25	86	22	0	86	39	47
432G05F2	0	30	1	34.7	24	1	30	48	6	0	48	24	24
427G01F1	0	30	1	34	25	1	5	321	46	35	286	91	230
427G01F1	0	30	1	34	25	1	10	209	33	22	187	74	135
427G01F1	0	30	1	34	25	1	15	162	38	14	148	61	101
427G01F1	0	30	1	34	25	1	20	108	27	3	105	45	63
427G01F1	0	30	1	34	25	1	25	80	13	12	68	39	41
427G01F1	0	30	1	34	25	1	30	153	39	25	128	62	91
427G01F2	0	30	1	34	24	1	5	193	52	25	168	61	132
427G01F2	0	30	1	34	24	1	10	146	36	21	125	54	92
427G01F2	0	30	1	34	24	1	15	96	28	22	74	42	54
427G01F2	0	30	1	34	24	1	20	100	26	15	85	41	59
427G01F2	0	30	1	34	24	1	25	91	23	19	72	35	56
427G01F2	0	30	1	34.7	24	1	30	99	31	36	63	40	59
432G04F1	0	30	1	34.7	24	1	5	130	17	13	117	51	79
432G04F1	0	30	1	34.7	24	1	10	83	17	5	78	37	46
432G04F1	0	30	1	34.7	24	1	15	92	17	29	63	37	55
432G04F1	0	30	1	34.7	24	1	20	59	12	4	55	28	31
432G04F1	0	30	1	34.7	24	1	25	43	6	7	36	21	22
432G04F1	0	30	1	34.7	24	1	30	39	4	5	34	21	18
432G04F2	0	30	1	34.7	24	1	5	137	21	17	120	62	75
432G04F2	0	30	1	34.7	24	1	10	87	20	2	85	37	50
432G04F2	0	30	1	34.7	24	1	15	40	10	4	36	20	20
432G04F2	0	30	1	34.7	24	1	20	92	23	16	76	37	55
432G04F2	0	30	1	34.7	24	1	25	70	17	13	57	31	39
432G04F2	0	30	1	34.7	24	1	30	40	8	4	36	14	26
433G08F1	0	30	1	36	25	1	5	198	47	12	186	67	131
433G08F1	0	30	1	36	25	1	10	127	44	15	112	49	78
433G08F1	0	30	1	36	25	1	15	157	30	13	144	75	82
433G08F1	0	30	1	36	25	1	20	102	31	13	89	50	52
433G08F1	0	30	1	36	25	1	25	150	47	9	141	59	91
433G08F1	0	30	1	36	25	1	30	109	29	6	103	46	63
433G08F2	0	30	1	36	26	1	5	190	36	9	181	60	130
433G08F2	0	30	1	36	26	1	10	148	28	23	125	62	86
433G08F2	0	30	1	36	26	1	15	133	29	16	117	47	86
433G08F2	0	30	1	36	26	1	20	135	33	25	110	45	90
433G08F2	0	30	1	36	26	1	25	87	24	8	79	33	54
433G08F2	0	30	1	36	26	1	30	87	11	1	86	31	56
434G13F1	0	30	1	42.5	25	2	5	175	42	1	174	68	107
434G13F1	0	30	1	42.5	25	2	10	103	33	10	93	61	42
434G13F1	0	30	1	42.5	25	2	15	77	14	26	51	50	27
434G13F1	0	30	1	42.5	25	2	20	91	31	5	86	53	38
434G13F1	0	30	1	42.5	25	2	25	81	29	2	79	60	21
434G13F1	0	30	1	42.5	25	2	30	81	33	2	79	45	36
434G13F2	0	30	1	42.5	30	2	5	149	26	15	134	48	101
434G13F2	0	30	1	42.5	30	2	10	116	31	20	96	49	67
434G13F2	0	30	1	42.5	30	2	15	90	36	9	81	33	57
434G13F2	0	30	1	42.5	30	2	20	99	42	19	80	44	55
434G13F2	0	30	1	42.5	30	2	25	89	19	3	86	40	49
434G13F2	0	30	1	42.5	30	2	30	90	40	15	75	43	47
427G01F3	0	30	1	34	27	2	5	156	43	10	146	53	103
427G01F3	0	30	1	34	27	2	10	102	29	14	88	38	64
427G01F3	0	30	1	34	27	2	15	136	35	19	117	48	88
427G01F3	0	30	1	34	27	2	20	71	32	13	58	35	36
427G01F3	0	30	1	34	27	2	25	168	32	19	149	56	112
427G01F3	0	30	1	34	27	2	30	109	28	18	91	39	70
427G01F4	0	30	1	34	25	2	5	216	56	19	197	67	149
427G01F4	0	30	1	34	25	2	10	169	59	18	151	50	119
427G01F4	0	30	1	34	25	2	15	122	40	7	115	44	78
427G01F4	0	30	1	34	25	2	20	119	35	3	116	44	75
427G01F4	0	30	1	34	25	2	25	79	21	6	73	35	44
427G01F4	0	30	1	34	25	2	30	138	31	8	130	45	93
432G05F1	0	30	1	34.7	25	2	5	152	20	13	139	54	98
432G05F1	0	30	1	34.7	25	2	10	121	23	12	109	49	72
432G05F1	0	30	1	34.7	25	2	15	53	17	11	42	23	30
432G05F1	0	30	1	34.7	25	2	20	75	15	5	70	34	41
432G05F1	0	30	1	34.7	25	2	25	61	12	2	59	32	29
432G05F1	0	30	1	34.7	25	2	30	15	2	0	15	5	10
432G05F2	0	30	1	34.7	24	2	5	107	21	0	107	36	71
432G05F2	0	30	1	34.7	24	2	10	56	22	11	45	25	31
432G05F2	0	30	1	34.7	24	2	15	70	17	6	64	21	49
432G05F2	0	30	1	34.7	24	2	20	62	15	12	50	29	33
432G05F2	0	30	1	34.7	24	2	25	54	5	2	52	39	15
432G05F2	0	30	1	34.7	24	2	30	38	16	4	34	20	18
427G01F1	0	30	1	34	25	2	5	219	57	20	199	79	140
427G01F1	0	30	1	34	25	2	10	134	38	17	117	48	86
427G01F1	0	30	1	34	25	2	15	127	22	20	107	55	72
427G01F1	0	30	1	34	25	2	20	74	24	13	61	32	42
427G01F1	0	30	1	34	25	2	25	147	39	18	129	50	97
427G01F1	0	30	1	34	25	2	30	75	16	12	63	30	45
427G01F2	0	30	1	34	24	2	5	192	49	22	170	54	138
427G01F2	0	30	1	34	24	2	10	108	29	19	89	39	69
427G01F2	0	30	1	34	24	2	15	80	29	11	69	28	52
427G01F2	0	30	1	34	24	2	20	117	51	34	83	44	73
427G01F2	0	30	1	34	24	2	25	68	18	9	59	33	35
427G01F2	0	30	1	34.7	24	2	30	98	29	6	92	40	58
432G04F1	0	30	1	34.7	24	2	5	136	18	20	116	46	90
432G04F1	0	30	1	34.7	24	2	10	63	15	14	49	27	36
432G04F1	0	30	1	34.7	24	2	15	84	27	12	72	38	46
432G04F1	0	30	1	34.7	24	2	20	51	5	13	38	32	19
432G04F1	0	30	1	34.7	24	2	25	65	14	6	59	36	29
432G04F1	0	30	1	34.7	24	2	30	22	3	7	15	12	10
432G04F2	0	30	1	34.7	24	2	5	121	27	17	104	47	74
432G04F2	0	30	1	34.7	24	2	10	82	28	23	59	34	48
432G04F2	0	30	1	34.7	24	2	15	51	6	9	42	25	26
432G04F2	0	30	1	34.7	24	2	20	34	12	6	28	14	20
432G04F2	0	30	1	34.7	24	2	25	12	1	4	8	6	6
432G04F2	0	30	1	34.7	24	2	30	9	2	0	9	5	4
433G08F1	0	30	1	36	25	2	5	162	48	17	145	63	99
433G08F1	0	30	1	36	25	2	10	92	39	25	67	34	58
433G08F1	0	30	1	36	25	2	15	151	64	16	135	48	103
433G08F1	0	30	1	36	25	2	20	68	27	12	56	23	45
433G08F1	0	30	1	36	25	2	25	90	29	8	82	39	51
433G08F1	0	30	1	36	25	2	30	48	27	6	42	20	28
433G08F2	0	30	1	36	26	2	5	233	44	18	215	73	160
433G08F2	0	30	1	36	26	2	10	188	37	11	177	75	113
433G08F2	0	30	1	36	26	2	15	95	45	15	80	40	55
433G08F2	0	30	1	36	26	2	20	70	18	7	63	35	35
433G08F2	0	30	1	36	26	2	25	147	48	9	138	62	85
433G08F2	0	30	1	36	26	2	30	132	28	13	119	51	81
434G13F1	0	30	1	42.5	25	3	5	144	17	8	136	64	80
434G13F1	0	30	1	42.5	25	3	10	97	23	6	91	44	53
434G13F1	0	30	1	42.5	25	3	15	44	6	3	41	32	12
434G13F1	0	30	1	42.5	25	3	20	74	13	0	74	48	26
434G13F1	0	30	1	42.5	25	3	25	71	20	8	63	37	34
434G13F1	0	30	1	42.5	25	3	30	41	19	15	26	17	24
434G13F2	0	30	1	42.5	30	3	5	142	30	13	129	46	96
434G13F2	0	30	1	42.5	30	3	10	130	39	24	106	41	89
434G13F2	0	30	1	42.5	30	3	15	105	32	12	93	50	55
434G13F2	0	30	1	42.5	30	3	20	95	44	14	81	46	49
434G13F2	0	30	1	42.5	30	3	25	77	29	15	62	43	34
434G13F2	0	30	1	42.5	30	3	30	53	31	8	45	29	24
427G01F3	0	30	1	34	27	3	5	208	51	23	185	68	140
427G01F3	0	30	1	34	27	3	10	156	52	10	146	56	100
427G01F3	0	30	1	34	27	3	15	135	55	18	117	56	79
427G01F3	0	30	1	34	27	3	20	93	52	20	73	32	61
427G01F3	0	30	1	34	27	3	25	110	42	8	102	46	64
427G01F3	0	30	1	34	27	3	30	137	49	1	136	55	82
427G01F4	0	30	1	34	25	3	5	216	56	24	192	62	154
427G01F4	0	30	1	34	25	3	10	100	33	7	93	38	62
427G01F4	0	30	1	34	25	3	15	115	56	8	107	44	71
427G01F4	0	30	1	34	25	3	20	121	40	12	109	44	77
427G01F4	0	30	1	34	25	3	25	49	8	6	43	12	37
427G01F4	0	30	1	34	25	3	30	32	24	4	28	15	17
432G05F1	0	30	1	34.7	25	3	5	117	30	9	108	44	73
432G05F1	0	30	1	34.7	25	3	10	100	20	15	85	36	64
432G05F1	0	30	1	34.7	25	3	15	115	20	13	102	46	69
432G05F1	0	30	1	34.7	25	3	20	61	14	8	53	25	36
432G05F1	0	30	1	34.7	25	3	25	45	5	5	40	17	28
432G05F1	0	30	1	34.7	25	3	30	29	6	0	29	17	12
432G05F2	0	30	1	34.7	24	3	5	81	19	4	77	28	53
432G05F2	0	30	1	34.7	24	3	10	62	21	5	57	20	42
432G05F2	0	30	1	34.7	24	3	15	51	10	0	51	24	27
432G05F2	0	30	1	34.7	24	3	20	36	7	0	36	22	14
432G05F2	0	30	1	34.7	24	3	25	56	8	0	56	24	32
432G05F2	0	30	1	34.7	24	3	30	30	5	0	30	14	16
427G01F1	0	30	1	34	25	3	5	148	45	8	140	60	88
427G01F1	0	30	1	34	25	3	10	167	34	22	145	65	102
427G01F1	0	30	1	34	25	3	15	105	16	9	96	37	68
427G01F1	0	30	1	34	25	3	20	96	24	7	89	34	62
427G01F1	0	30	1	34	25	3	25	62	12	7	55	24	38
427G01F1	0	30	1	34	25	3	30	91	26	9	82	36	55
427G01F2	0	30	1	34	24	3	5	185	37	32	153	52	133
427G01F2	0	30	1	34	24	3	10	110	28	17	93	37	73
427G01F2	0	30	1	34	24	3	15	176	48	12	164	75	101
427G01F2	0	30	1	34	24	3	20	94	26	14	80	28	66
427G01F2	0	30	1	34	24	3	25	128	33	9	119	45	83
427G01F2	0	30	1	34.7	24	3	30	90	21	0	90	31	59
432G04F1	0	30	1	34.7	24	3	5	38	9	10	28	12	26
432G04F1	0	30	1	34.7	24	3	10	80	19	7	73	40	40
432G04F1	0	30	1	34.7	24	3	15	52	9	8	44	35	17
432G04F1	0	30	1	34.7	24	3	20	82	17	8	74	42	40
432G04F1	0	30	1	34.7	24	3	25	81	17	7	74	32	49
432G04F1	0	30	1	34.7	24	3	30	87	17	10	77	42	45
432G04F2	0	30	1	34.7	24	3	5	46	6	3	43	22	24
432G04F2	0	30	1	34.7	24	3	10	42	10	6	36	18	24
432G04F2	0	30	1	34.7	24	3	15	56	10	7	49	25	31
432G04F2	0	30	1	34.7	24	3	20	39	5	1	38	16	23
432G04F2	0	30	1	34.7	24	3	25	70	29	7	63	34	36
432G04F2	0	30	1	34.7	24	3	30	61	8	2	59	27	34
433G08F1	0	30	1	36	25	3	5	129	46	7	122	44	85
433G08F1	0	30	1	36	25	3	10	66	16	3	63	22	44
433G08F1	0	30	1	36	25	3	15	119	36	14	105	41	78
433G08F1	0	30	1	36	25	3	20	60	26	1	59	24	36
433G08F1	0	30	1	36	25	3	25	104	26	24	80	36	68
433G08F1	0	30	1	36	25	3	30	51	18	2	49	25	26
433G08F2	0	30	1	36	26	3	5	161	53	18	143	56	105
433G08F2	0	30	1	36	26	3	10	170	47	14	156	70	100
433G08F2	0	30	1	36	26	3	15	121	45	12	109	38	83
433G08F2	0	30	1	36	26	3	20	112	44	15	97	54	58
433G08F2	0	30	1	36	26	3	25	57	20	4	53	30	27
433G08F2	0	30	1	36	26	3	30	50	33	7	43	23	27
440G10F1	1	30	1	32	22	1	5	179	30	20	159	60	119
440G10F1	1	30	1	32	22	1	10	167	32	9	158	56	111
440G10F1	1	30	1	32	22	1	15	96	22	5	91	39	57
440G10F1	1	30	1	32	22	1	20	85	8	7	78	32	53
440G10F1	1	30	1	32	22	1	25	104	19	17	87	37	67
440G10F1	1	30	1	32	22	1	30	48	2	4	44	17	31
440G10F2	1	30	1	32	24	1	5	162	28	5	157	55	107
440G10F2	1	30	1	32	24	1	10	105	24	2	103	42	63
440G10F2	1	30	1	32	24	1	15	76	15	5	71	35	41
440G10F2	1	30	1	32	24	1	20	53	9	0	53	24	29
440G10F2	1	30	1	32	24	1	25	90	10	10	80	38	52
440G10F2	1	30	1	32	24	1	30	38	9	4	34	20	18
443G08F1	1	30	1	36.7	28	1	5	208	55	25	183	79	129
443G08F1	1	30	1	36.7	28	1	10	139	36	27	112	54	85
443G08F1	1	30	1	36.7	28	1	15	122	31	8	114	51	71
443G08F1	1	30	1	36.7	28	1	20	104	30	9	95	42	62
443G08F1	1	30	1	36.7	28	1	25	81	29	9	72	26	55
443G08F1	1	30	1	36.7	28	1	30	85	28	5	80	30	55
443G08F2	1	30	1	36.7	27	1	5	106	17	27	79	50	56
443G08F2	1	30	1	36.7	27	1	10	88	25	27	61	37	51
443G08F2	1	30	1	36.7	27	1	15	51	17	10	41	26	25
443G08F2	1	30	1	36.7	27	1	20	56	17	2	54	30	26
443G08F2	1	30	1	36.7	27	1	25	81	21	12	69	27	54
443G08F2	1	30	1	36.7	27	1	30	60	11	1	59	23	37
435G03F1	1	30	1	32	26	1	5	260	52	29	231	86	174
435G03F1	1	30	1	32	26	1	10	140	38	12	128	69	71
435G03F1	1	30	1	32	26	1	15	125	31	18	107	49	76
435G03F1	1	30	1	32	26	1	20	164	42	13	151	62	102
435G03F1	1	30	1	32	26	1	25	104	27	9	95	37	67
435G03F1	1	30	1	32	26	1	30	74	26	12	62	38	36
435G03F2	1	30	1	32	27	1	5	220	50	17	203	70	150
435G03F2	1	30	1	32	27	1	10	148	38	8	140	55	93
435G03F2	1	30	1	32	27	1	15	143	46	13	130	57	86
435G03F2	1	30	1	32	27	1	20	132	56	18	114	54	78
435G03F2	1	30	1	32	27	1	25	90	44	18	72	46	44
435G03F2	1	30	1	32	27	1	30	94	43	9	85	41	53
435G02F1	1	30	1	32	28	1	5	239	40	21	218	81	158
435G02F1	1	30	1	32	28	1	10	112	31	6	106	53	59
435G02F1	1	30	1	32	28	1	15	115	38	6	109	52	63
435G02F1	1	30	1	32	28	1	20	103	27	6	97	53	50
435G02F1	1	30	1	32	28	1	25	45	20	0	45	33	12
435G02F1	1	30	1	32	28	1	30	113	41	0	113	58	55
435G02F2	1	30	1	32	27	1	5	253	32	19	234	76	177
435G02F2	1	30	1	32	27	1	10	141	30	9	132	58	83
435G02F2	1	30	1	32	27	1	15	135	34	12	123	52	83
435G02F2	1	30	1	32	27	1	20	109	20	14	95	47	62
435G02F2	1	30	1	32	27	1	25	103	28	2	101	51	52
435G02F2	1	30	1	32	27	1	30	97	27	6	91	40	57
436G04F1	1	30	1	35	26	1	5	223	46	23	200	68	155
436G04F1	1	30	1	35	26	1	10	133	17	20	113	55	78
436G04F1	1	30	1	35	26	1	15	87	16	11	76	53	34
436G04F1	1	30	1	35	26	1	20	105	18	16	89	47	58
436G04F1	1	30	1	35	26	1	25	123	15	10	113	49	74
436G04F1	1	30	1	35	26	1	30	74	20	12	62	35	39
436G04F2	1	30	1	35	25	1	5	149	9	20	129	40	109
436G04F2	1	30	1	35	25	1	10	73	20	3	70	22	51
436G04F2	1	30	1	35	25	1	15	66	9	14	52	24	42
436G04F2	1	30	1	35	25	1	20	55	7	8	47	22	33
436G04F2	1	30	1	35	25	1	25	48	4	7	41	20	28
436G04F2	1	30	1	35	25	1	30	59	5	1	58	19	40
437G13F1	1	30	1	35	28	1	5	184	19	22	162	61	123
437G13F1	1	30	1	35	28	1	10	133	20	16	117	50	83
437G13F1	1	30	1	35	28	1	15	142	19	29	113	52	90
437G13F1	1	30	1	35	28	1	20	130	34	13	117	47	83
437G13F1	1	30	1	35	28	1	25	96	24	14	82	30	66
437G13F1	1	30	1	35	28	1	30	151	23	23	128	59	92
437G13F2	1	30	1	35	28	1	5	210	30	12	198	76	134
437G13F2	1	30	1	35	28	1	10	147	21	32	115	63	84
437G13F2	1	30	1	35	28	1	15	143	27	28	115	62	81
437G13F2	1	30	1	35	28	1	20	181	59	39	142	92	89
437G13F2	1	30	1	35	28	1	25	72	21	5	67	30	42
437G13F2	1	30	1	35	28	1	30	115	25	18	97	46	69
440G10F1	1	30	1	32	22	2	5	168	32	20	148	53	115
440G10F1	1	30	1	32	22	2	10	98	30	3	95	41	57
440G10F1	1	30	1	32	22	2	15	95	32	1	94	40	55
440G10F1	1	30	1	32	22	2	20	39	6	0	39	18	21
440G10F1	1	30	1	32	22	2	25	7	1	0	7	2	5
440G10F1	1	30	1	32	22	2	30	87	20	4	83	34	53
440G10F2	1	30	1	32	24	2	5	121	21	9	112	43	78
440G10F2	1	30	1	32	24	2	10	61	7	4	57	27	34
440G10F2	1	30	1	32	24	2	15	60	3	12	48	25	35
440G10F2	1	30	1	32	24	2	20	12	5	0	12	6	6
440G10F2	1	30	1	32	24	2	25	1	0	0	1	1	0
440G10F2	1	30	1	32	24	2	30	59	10	9	50	20	39
443G08F1	1	30	1	36.7	28	2	5	204	44	14	190	63	141
443G08F1	1	30	1	36.7	28	2	10	136	38	15	121	51	85
443G08F1	1	30	1	36.7	28	2	15	114	20	11	103	47	67
443G08F1	1	30	1	36.7	28	2	20	30	7	0	30	11	19
443G08F1	1	30	1	36.7	28	2	25	47	12	2	45	23	24
443G08F1	1	30	1	36.7	28	2	30	52	9	5	47	24	28
443G08F2	1	30	1	36.7	27	2	5	85	14	13	72	34	51
443G08F2	1	30	1	36.7	27	2	10	52	21	12	40	20	32
443G08F2	1	30	1	36.7	27	2	15	33	9	7	26	9	24
443G08F2	1	30	1	36.7	27	2	20	22	4	8	14	11	11
443G08F2	1	30	1	36.7	27	2	25	15	5	6	9	6	9
443G08F2	1	30	1	36.7	27	2	30	34	1	8	26	12	22
435G03F1	1	30	1	32	26	2	5	334	48	28	306	95	239
435G03F1	1	30	1	32	26	2	10	157	36	32	125	49	108
435G03F1	1	30	1	32	26	2	15	82	25	11	71	40	42
435G03F1	1	30	1	32	26	2	20	125	46	5	120	52	73
435G03F1	1	30	1	32	26	2	25	62	13	3	59	30	32
435G03F1	1	30	1	32	26	2	30	109	30	15	94	52	57
435G03F2	1	30	1	32	27	2	5	214	67	37	177	65	149
435G03F2	1	30	1	32	27	2	10	146	45	41	105	64	82
435G03F2	1	30	1	32	27	2	15	78	24	15	63	37	41
435G03F2	1	30	1	32	27	2	20	119	57	14	105	41	78
435G03F2	1	30	1	32	27	2	25	34	19	10	24	17	17
435G03F2	1	30	1	32	27	2	30	91	42	16	75	45	46
435G02F1	1	30	1	32	28	2	5	191	57	19	172	65	126
435G02F1	1	30	1	32	28	2	10	110	38	6	104	46	64
435G02F1	1	30	1	32	28	2	15	48	22	8	40	20	28
435G02F1	1	30	1	32	28	2	20	51	24	8	43	20	31
435G02F1	1	30	1	32	28	2	25	114	39	15	99	52	62
435G02F1	1	30	1	32	28	2	30	115	16	18	97	55	60
435G02F2	1	30	1	32	27	2	5	89	49	8	81	31	58
435G02F2	1	30	1	32	27	2	10	107	29	12	95	36	71
435G02F2	1	30	1	32	27	2	15	92	29	18	74	43	49
435G02F2	1	30	1	32	27	2	20	123	51	12	111	51	72
435G02F2	1	30	1	32	27	2	25	128	18	16	112	44	84
435G02F2	1	30	1	32	27	2	30	127	29	29	98	50	77
436G04F1	1	30	1	35	26	2	5	189	18	12	177	55	134
436G04F1	1	30	1	35	26	2	10	131	15	13	118	45	86
436G04F1	1	30	1	35	26	2	15	102	27	12	90	46	56
436G04F1	1	30	1	35	26	2	20	67	5	9	58	23	44
436G04F1	1	30	1	35	26	2	25	69	14	7	62	35	34
436G04F1	1	30	1	35	26	2	30	107	3	3	104	56	51
436G04F2	1	30	1	35	25	2	5	95	27	2	93	33	62
436G04F2	1	30	1	35	25	2	10	48	28	0	48	16	32
436G04F2	1	30	1	35	25	2	15	58	6	0	58	21	37
436G04F2	1	30	1	35	25	2	20	52	12	5	47	19	33
436G04F2	1	30	1	35	25	2	25	6	1	0	6	6	0
436G04F2	1	30	1	35	25	2	30	16	2	0	16	9	7
437G13F1	1	30	1	35	28	2	5	258	48	16	242	74	184
437G13F1	1	30	1	35	28	2	10	104	39	12	92	40	64
437G13F1	1	30	1	35	28	2	15	202	64	13	189	59	143
437G13F1	1	30	1	35	28	2	20	104	27	5	99	45	59
437G13F1	1	30	1	35	28	2	25	150	29	10	140	54	96
437G13F1	1	30	1	35	28	2	30	173	27	10	163	72	101
437G13F2	1	30	1	35	28	2	5	199	44	17	182	64	135
437G13F2	1	30	1	35	28	2	10	166	37	34	132	61	105
437G13F2	1	30	1	35	28	2	15	92	45	11	81	37	55
437G13F2	1	30	1	35	28	2	20	89	18	7	82	37	52
437G13F2	1	30	1	35	28	2	25	150	48	28	122	60	90
437G13F2	1	30	1	35	28	2	30	127	28	11	116	54	73
440G10F1	1	30	1	32	22	3	5	141	26	11	130	38	103
440G10F1	1	30	1	32	22	3	10	103	25	14	89	40	63
440G10F1	1	30	1	32	22	3	15	79	10	8	71	32	47
440G10F1	1	30	1	32	22	3	20	35	6	0	35	22	13
440G10F1	1	30	1	32	22	3	25	55	7	5	50	20	35
440G10F1	1	30	1	32	22	3	30	29	10	7	22	11	18
440G10F2	1	30	1	32	24	3	5	199	40	17	182	68	131
440G10F2	1	30	1	32	24	3	10	152	41	7	145	48	104
440G10F2	1	30	1	32	24	3	15	157	39	25	132	51	106
440G10F2	1	30	1	32	24	3	20	112	25	5	107	36	76
440G10F2	1	30	1	32	24	3	25	153	46	25	128	54	99
440G10F2	1	30	1	32	24	3	30	60	24	2	58	25	35
443G08F1	1	30	1	36.7	28	3	5	168	42	11	157	52	116
443G08F1	1	30	1	36.7	28	3	10	115	34	13	102	42	73
443G08F1	1	30	1	36.7	28	3	15	87	25	11	76	33	54
443G08F1	1	30	1	36.7	28	3	20	90	25	15	75	39	51
443G08F1	1	30	1	36.7	28	3	25	61	10	3	58	23	38
443G08F1	1	30	1	36.7	28	3	30	92	15	19	73	39	53
443G08F2	1	30	1	36.7	27	3	5	127	18	19	108	35	92
443G08F2	1	30	1	36.7	27	3	10	114	12	24	90	52	62
443G08F2	1	30	1	36.7	27	3	15	26	4	0	26	16	10
443G08F2	1	30	1	36.7	27	3	20	76	20	14	62	24	52
443G08F2	1	30	1	36.7	27	3	25	49	10	8	41	21	28
443G08F2	1	30	1	36.7	27	3	30	44	7	11	33	16	28
435G03F1	1	30	1	32	26	3	5	268	49	23	245	85	183
435G03F1	1	30	1	32	26	3	10	107	42	17	90	38	69
435G03F1	1	30	1	32	26	3	15	113	38	5	108	40	73
435G03F1	1	30	1	32	26	3	20	99	28	21	78	43	56
435G03F1	1	30	1	32	26	3	25	17	4	0	17	16	1
435G03F1	1	30	1	32	26	3	30	108	57	26	82	37	71
435G03F2	1	30	1	32	27	3	5	187	57	22	165	61	126
435G03F2	1	30	1	32	27	3	10	124	43	19	105	41	83
435G03F2	1	30	1	32	27	3	15	45	20	10	35	23	22
435G03F2	1	30	1	32	27	3	20	101	32	7	94	44	57
435G03F2	1	30	1	32	27	3	25	0	0	0	0	0	0
435G03F2	1	30	1	32	27	3	30	78	36	12	66	32	46
435G02F1	1	30	1	32	28	3	5	150	50	18	132	48	102
435G02F1	1	30	1	32	28	3	10	93	36	24	69	38	55
435G02F1	1	30	1	32	28	3	15	108	64	26	82	43	65
435G02F1	1	30	1	32	28	3	20	99	33	11	88	48	51
435G02F1	1	30	1	32	28	3	25	87	35	15	72	35	52
435G02F1	1	30	1	32	28	3	30	6	2	0	6	2	4
435G02F2	1	30	1	32	27	3	5	139	34	20	119	39	100
435G02F2	1	30	1	32	27	3	10	134	60	9	125	43	91
435G02F2	1	30	1	32	27	3	15	101	34	19	82	39	62
435G02F2	1	30	1	32	27	3	20	68	18	7	61	18	50
435G02F2	1	30	1	32	27	3	25	117	39	10	107	46	71
435G02F2	1	30	1	32	27	3	30	64	35	10	54	24	40
436G04F1	1	30	1	35	26	3	5	160	33	16	144	48	112
436G04F1	1	30	1	35	26	3	10	110	35	15	95	40	70
436G04F1	1	30	1	35	26	3	15	85	24	12	73	40	45
436G04F1	1	30	1	35	26	3	20	68	24	2	66	36	32
436G04F1	1	30	1	35	26	3	25	71	12	12	59	37	34
436G04F1	1	30	1	35	26	3	30	104	24	31	73	39	65
436G04F2	1	30	1	35	25	3	5	91	9	0	91	31	60
436G04F2	1	30	1	35	25	3	10	41	18	4	37	16	25
436G04F2	1	30	1	35	25	3	15	60	14	0	60	33	27
436G04F2	1	30	1	35	25	3	20	61	17	7	54	31	30
436G04F2	1	30	1	35	25	3	25	59	10	23	36	38	21
436G04F2	1	30	1	35	25	3	30	49	4	5	44	25	24
437G13F1	1	30	1	35	28	3	5	137	19	12	125	47	90
437G13F1	1	30	1	35	28	3	10	91	14	6	85	27	64
437G13F1	1	30	1	35	28	3	15	155	35	12	143	55	100
437G13F1	1	30	1	35	28	3	20	106	47	7	99	43	63
437G13F1	1	30	1	35	28	3	25	184	42	38	146	70	114
437G13F1	1	30	1	35	28	3	30	184	60	14	170	62	122
437G13F2	1	30	1	35	28	3	5	146	31	26	120	52	94
437G13F2	1	30	1	35	28	3	10	62	22	9	53	24	38
437G13F2	1	30	1	35	28	3	15	146	22	23	123	55	91
437G13F2	1	30	1	35	28	3	20	124	41	14	110	47	77
437G13F2	1	30	1	35	28	3	25	103	18	14	89	41	62
437G13F2	1	30	1	35	28	3	30	15	0	2	13	7	8
